# Supplementary material for: Achieving Cycling Stability in Anode of Lithium-Ion Batteries with Silicon-Embedded Titanium Oxynitride Microsphere
Source: Nanomaterials (Basel). 2022 Dec 27;13(1):132. doi: 10.3390/nano13010132 (PMC9823697; doi:10.3390/nano13010132)
Supplement: Supplementary file 1 [file nanomaterials-13-00132-s001.zip]

Archive with 1 entries (1 files):
- nanomaterials-2117769-supplementary.pdf
